# Supplementary material for: Role of 18F-FDG PET/CT in patients without known primary malignancy with skeletal lesions suspicious for cancer metastasis
Source: PLoS One. 2018 May 10;13(5):e0196808. doi: 10.1371/journal.pone.0196808 (PMC5945029; doi:10.1371/journal.pone.0196808)
Supplement: S1 File — (XLSX) [file pone.0196808.s002.xlsx]

## Sheet: Sheet1
	Pre-PET								Post-PET																				bone					Other metastatic lesions											META VS PRIMARY	primary
Case	Chest CT	AP CT	MR	Radiograph	GFS	CFS	Mammo	Etc.	Chest CT	AP CT	MR	Radiograph	GFS	CFS	Mammo	Etc.	Other Pathology	bone biopsy	IHC	Pathologic confimed diagnosis	presumed primary	PET primary	PET equivocal primary	PET-POM (+)	BM TUMOR	Cancer history	PET result	PET result(equivocal제외)	No. (1-1, 2~4-2, 5이상- 3)	Intensity(Mild-1, Moder-2, Sev-3)	Distribution (Axial-A, peripheral -P)	BM	CT(Sclerotic-S, Lytic -L, Mixed -M)	Lung	Liver	LN-LOWNECK	LN-MED	LN-ABD	LN-AXIL	LN-ING	adrenal	pleura	etc	EQUIVOCAL		lung2	etc	EQUIVOCAL2	NO solid(BONE 제외)
1	O	O	O	O			O					O	O	O				================================================================================= 【검사명】골조직표본 [BP1A06] 【처방일】2012-06-18【접수일】12-06-18 17:24【검사일】12-06-18 17:24【보고일】12-06-27 19:08:10 ================================================================================= ****【최종보고】**** 【판독의1】고영혜【판독의3】고영혜 【검체】Bone【병리번호】S1220477 ▣ 결론 및 진단 (206066) Bone, ischial bone, left, CT-guided biopsy:E3 . Metastatic carc…	O	lung	lung		Equivocal lung	+			Cor		3	3	M											O		MEDIASTINAL LN				LUNG
2	O	O		O	O	O	O											=F81================================================================================ 【검사명】생검 1~3개 [BP1A101] 【처방일】2011-09-02【접수일】11-09-02 15:13【검사일】11-09-02 15:13【보고일】11-09-07 09:21:00 ================================================================================= ****【최종보고】**** 【판독의1】정지윤【판독의3】고영혜 【검체】Bone【병리번호】S1130989 ▣ 결론 및 진단 (507011) (202209) Bone, "L-spine", biopsy: . Cellular marrow with …	O		benign	benign					TN	TN																					O
3	O	kidney		O									stomach			breast	1. Stomach, low body, anterior wall, biopsy: . TUBULAR ADENOCARCINOMA, POORLY DIFFERENTIATED . No H. pylori identified.	【검체】Bone【병리번호】S0943450 ▣ 결론 및 진단 (507011) Bone, pelvic, left, biopsy: . METASTATIC ADENOCARCINOMA with many signet ring cells Note: The possibility of non-clear cell type renal cell carcinoma should be considered in the pathological differential diagnosis. << Result of special stain. January 12, 2010 by Dr.YLS >>' . Mucicarmine: Positive in tumor cell cytoplasm . Alcian blue: Negative in tumor ce…	O	stomach cancer	STOMACH		Equivocal stomach	+			Cor		3	2	M	O	M			RT												STOMACH(DIFUSE)	O
4				O														(206066) < 확 정 진 단. February 12, 2013 > Bone, ilium, left, CT-guided biopsy: . Multiple myeloma < 잠 정 진 단 > Bone, ilium, left, CT-guided biopsy: . Malignant tumor . Pending immunostaining Note: 감별을 위해 면역염색(cytokeratin, inhibin-α)을 선검사로 시행하였습니다. Specimen condition: paraffin block << Result of immunohistochemistry. February 13, 2013 >> . Kappa : Negative in plasma cells . Lambda: Positive in plasma…	O	MM	MM	adrenal		+			Inc		3	3	A		L												ADRENAL/STOMACH 붙어있음
5	O			O					O									================================================================================= 【검사명】동결절편 3-6회 [BP1A05B] 【처방일】2012-07-06【접수일】12-07-06 16:37【검사일】12-07-06 16:37【보고일】12-07-12 10:47:01 ================================================================================= ****【최종보고】**** 【판독의1】문아림【판독의3】김경미 【검체】Lung【병리번호】S1222890 ▣ 결론 및 진단 (202209) (507144) < 확 정 진 단. July 12, 2012 > 1-4. Bone, rib, excisi…	O	LCH	Primary bone tumor		Equivocal lung	+			Inc	TN	1	3	A		L															LUNG GGO-> R/O ADC IN SITU	O
6	O			O						O							================================================================================= 【검사명】FNABC & C.B(임상시술) [BP2C04] 【처방일】2009-04-02【접수일】09-04-08 08:22【검사일】09-04-08 08:22【보고일】09-04-10 17:37:43 ================================================================================= ****【최종보고】**** 【판독의1】이선미 【검체】Lymph node【병리번호】P0913747 (507144) 2 H&E, 2 PAP Lymph node, supraclavicular, left, fine needle aspi…	================================================================================= 【검사명】동결절편 3-6회 [BP1A05B] 【처방일】2009-02-06【접수일】09-02-06 18:57【검사일】09-02-06 18:57【보고일】09-02-17 18:30:17 ================================================================================= ****【최종보고】****H9 【판독의1】고영혜 【검체】Others【병리번호】S0904533 (206066) (195016) 1-6. Bone, sacrum, incisional biopsy: . Chronic active inflammat…	O		MUO	MUO			O	4년 후 GB caner로 PET	TN	TN	1	3	A					O		O											O
7	O	O		O														================================================================================= 【검사명】동결절편 1-2회 [BP1A05A] 【처방일】2011-05-23【접수일】11-05-23 17:13【검사일】11-05-23 17:13【보고일】11-06-02 10:37:29 ================================================================================= ****【최종보고】**** 【판독의1】고영혜【판독의3】고영혜 【검체】Bone【병리번호】S1117791 ▣ 결론 및 진단 (202209) (507011) < 확 정 진 단. June 2, 2011 > 1-3. Bone, proximal fem…	O	lymphoma	lymphoma				O		TN	TN	1(OP후)	3	P														RETROPERITONEAL LN				O
8				O	O									O	O			Bone, biopsy: . Necrotic bony trabeculae . No evidence of malignancy	N		benign	benign				3년 후 RCC 진단, bone은 benign으로 생각	TN	TN	3		M													LUNG					O
9	O	kidney		O			O										================================================================================= 【검사명】생검 및 소기관절제 [BP1A01] 【처방일】2008-07-17【접수일】08-07-18 10:15【검사일】08-07-18 10:15【보고일】08-07-24 16:52:25 ================================================================================= ****【최종보고】**** 【판독의1】권기영 【검체】Kidney【병리번호】S0852147 (206066) Kidney, left, biopsy: . Collecting duct carcinoma << Addendum I08-08327 200…	================================================================================= 【검사명】골조직표본 [BP1A06] 【처방일】2008-07-22【접수일】08-07-22 12:29【검사일】08-07-22 12:29【보고일】08-07-25 10:58:31 ================================================================================= ****【최종보고】**** 【판독의1】고영혜 【검체】Bone marrow【병리번호】S0853007 (507011) Bone marrow, left, biopsy: . Metastatic carcinoma < Result of special stain…	O	Kidney	RCC	Uterus, kidney		+			Cor	Cor	3	3	M		M	O			O						SKIN, DIAPHRAGM LYMPH NODE				UTERUS, KIDNEY
10		O		O																	MUO	lung	equivocal stomach	+					3	3	M		L			O					O					O		STO
11				O					esophagus				esophagus				Esophagus, 33 cm from incisor, biopsy: . Squamous cell carcinoma, moderately differentiated	================================================================================= 【검사명】부분기관절제 [BP1A02] 【처방일】2006-03-22【접수일】06-03-23 08:55【검사일】06-03-23 08:55【보고일】06-03-30 13:44:08 ================================================================================= ****【최종보고】**** 【판독의1】안긍환 【검체】Soft tissue【병리번호】S0614796 (206066) Soft tissue, T9-L1, mass excision: . Metastatic carcinoma, consistent with…	O	RCC, esophageal cancer	RCC and esophagus	esophagus		+			Cor	Cor	1	2	A		L								O						ESOPHAGUS
12				O					O	O								【검사명】절제조직 블록 6개이하(≤6) [BP1A201] 【처방일】2012-08-09【접수일】12-08-10 07:45【검사일】12-08-10 07:45【보고일】12-08-16 11:51:00 ================================================================================= ****【최종보고】**** 【판독의1】고영혜 【검체】Others【병리번호】S1227253 ▣ 결론 및 진단 (507011) Bone, sacrum, right, CT-guided biopsy: . Plasma cell myeloma < Result of immunohistochemistry > . CD138: Positive in tumor cells . CD20: Neg…	O	MM	MM				O		TN	TN	3	3	M		L																O
13	O			O														Bone, "L3 vertebral body", biopsy : . Trabecular bone with hematopoiesis . No evidence of malignancy Bone, T11, biopsy: . Normal hematopoietic marrow . No evidence of malignancy in given specimen	N		benign	benign					TN	TN	3	3	A		S																O
14	pancreas	pancreas		O	O			thyroid US										================================================================================= 【검사명】동결절편 1-2회 [BP1A05A] 【처방일】2004-11-08【접수일】04-11-10 10:59【검사일】04-11-10 10:59【보고일】04-11-15 17:08:42 ================================================================================= ****【최종보고】**** 【판독의1】한정호 【검체】Bone【병리번호】S0450001 (394248) 1-2. Bone, C2, biopsy: . Metastatic adenocarcinoma Bone, rib, biopsy: . Metas…	N		pancreas	pancreas		+			Cor	Cor	3	3	M																PANCREAS
15		O		O	O		O	breast US									Ascitic fluid : . Smear: Metastatic adenocarcinoma . Cell block: No cellular element	================================================================================= 【검사명】골조직표본 [BP1A06] 【처방일】2006-11-23【접수일】06-11-23 13:54【검사일】06-11-23 13:54【보고일】06-11-25 10:31:33 ================================================================================= ****【최종보고】**** 【판독의1】권기영 【검체】Bone【병리번호】S0658657 (206066) (296011) << 확 정 진 단 >> Bone, "low back area", biopsy: . Metastatic carcinoma, favo…	O		MUO		equivocal ovary	+				TN	3	3	M	O																OVARY	O
16	O	rectum	O	O								O		rectum			rostate, needle biopsy: 1. Right base medial, ADENOCARCINOMA, Gleason's score 4+5=9/10, Rectum, 5 cm from anal verge, endoscopic submucosal dissection: . Adenocarcinoma, well differentiated		N	prostate, rectum	Prostate, rectum	rectum	Equivocal thyroid, prostate	+			Cor	Cor	3	3	M							O									RECTUM	THYROID, PROSTATE
17				O												thryoidUSG-thyroid	================================================================================= 【검사명】악성종양절제(림프절청소) 블록 20개이하(≤20) [BP1A301] 【처방일】2010-06-08【접수일】10-06-08 10:05【검사일】10-06-08 10:05【보고일】10-06-14 16:59:38 ================================================================================= ****【최종보고】**** 【판독의1】오영륜【판독의3】오영륜 【검체】Thyroid【병리번호】S1018989 ▣ 결론 및 진단 (298059) (298059) ^ Thyroid gland, total thyro…	================================================================================= 【검사명】탈회과정 추가 [BP1A08] 【처방일】2010-05-24【접수일】10-05-24 16:55【검사일】10-05-24 16:55【보고일】10-06-01 11:27:11 ================================================================================= ****【최종보고】**** 【판독의1】오영륜【판독의3】오영륜 【검체】Others【병리번호】S1017362 ▣ 결론 및 진단 (206066) Bone, ilium, right, biopsy: . Metastatic follicular carcino…	O	thyroid cancer	thyroid	thyroid		+			Cor	Cor	2	3	M		L	O													THYROID
18	O	O		O													Prostate, needle biopsy: 1. Right base lateral, ADENOCARCINOMA, Gleason's score 4+4=8/10, tumor area: 80% 2. Right base medial, ADENOCARCINOMA, Gleason's score 4+4=8/10, tumor area: 90% 3. Right mid lateral, ADENOCARCINOMA, Gleason's score 5+4=9/10, tumor area: 80% 4. Right mid medial, ADENOCARCINOMA, Gleason's score 5+5/10/10, tumor area: 90% 5. Right apex, ADENOCARCINOMA, Gleason's score 5+4=9/…			prostate cancer	prostate	MUO			O		Inc		3	2	M	O												LN(NECK, MED, ABD, AXL)					O
19			O	O					O	kidney		O					================================================================================= 【검사명】절제조직 블록 6개이하(≤6) [BP1A201] 【처방일】2010-04-26【접수일】10-04-27 07:45【검사일】10-04-27 07:45【보고일】10-04-30 14:46:34 ================================================================================= ****【최종보고】**** 【판독의1】김정선【판독의3】김정선 【검체】Adrenal gland【병리번호】S1014174 ▣ 결론 및 진단 (298059) Kidney, left , radical nephrectomy: . Rena…	================================================================================= 【검사명】골조직표본 [BP1A06] 【처방일】2010-03-25【접수일】10-03-26 08:19【검사일】10-03-26 08:19【보고일】10-03-31 14:18:18 ================================================================================= ****【최종보고】**** 【판독의1】박은수【판독의3】김정선 【검체】Bone【병리번호】S1010426 ▣ 결론 및 진단 (507144) (202209) Bone, vertebra, "L4", biopsy: . Malignant neoplasm, co…	O	RCC	RCC		Equivocal kidney	+			Cor		2	3	M													MEDIASTINAL LN				KIDNEY	O
20	O	O		O														================================================================================= 【검사명】생검 1~3개 [BP1A101] 【처방일】2011-11-09【접수일】11-11-09 16:55【검사일】11-11-09 16:55【보고일】11-11-15 17:18:15 ================================================================================= ****【최종보고】**** 【판독의1】고영혜【판독의3】고영혜 【검체】Bone【병리번호】S1139089 ▣ 결론 및 진단 (206066) (507011) < 확 정 진 단. November 15, 2011 > Bone, vertebral body…	O	solitary plasmacytoma	Primary bone tumor		Equivocal thyroid	+	O		Inc	TN	1	3	A																	THROID	O
21	O	O		O												neckCT-pyriformsinus		BONE MARROW REPORT [BM08-1636] -------------------------------------------------------------------------------- < DIAGNOSIS > BM Aspiration and Biopsy, Iliac Crest : Hypercellular Marrow with Infiltration of Malignant Cells * 11000 : Bone Marrow Involvement of Malignant Tumor (See COMMENTS) -------------------------------------------------------------------------------- < COMMENTS > Chromosome st…			MUO		equivocal pyriform sinus	+		전원, 사망		TN	3	3	M		M			O												PYRIFORM SINUS	O
22	O	O		O								O		O			================================================================================= 【검사명】생검 1~3개 [BP1A101] 【처방일】2013-01-09【접수일】13-01-10 08:40【검사일】13-01-10 08:40【보고일】13-01-15 17:34:01 ================================================================================= ****【최종보고】**** 【판독의1】최윤라 【검체】Liver【병리번호】S1301119 ▣ 결론 및 진단 (202209) (507011) < 확 정 진 단. January 15, 2013 > Liver, needle biopsy: . Malig…		O	sarcoma	High grade sarcoma, liver or unknown primary	liver	equivoca lung	+			Cor	Cor	3	3	M			O											LIVER			LUNG
23				O						prostate		O				TRUS	================================================================================= 【검사명】생검 및 소기관절제 [BP1A01] 【처방일】2005-12-12【접수일】05-12-14 16:48【검사일】05-12-14 16:48【보고일】05-12-16 16:55:15 ================================================================================= ****【최종보고】**** 【판독의1】권기영 【검체】Prostate【병리번호】S0561230 (296011) Prostate, needle biopsy: A. Right base lateral, benign prostatic glands a…		N	prostate cancer	prostate	prostate		+			Cor	Cor	3	3	M																PROSTATE
24	lung	O		O									O	O				================================================================================= 【검사명】생검 1~3개 [BP1A101] 【처방일】2012-11-29【접수일】12-11-29 19:28【검사일】12-11-29 19:28【보고일】12-12-04 14:23:09 ================================================================================= ****【최종보고】****E5 【판독의1】서연림【판독의2】장시형【판독의3】서연림 【검체】Bone【병리번호】S1240417 ▣ 결론 및 진단 (206066) Bone, site unstated, biopsy: . METASTATIC CARCINO…	O		lung	parotid		+			Inc		3	3	M			O				O							PAROTID GLAND
25	O	O		O			O												N		benign	Benign					TN	TN	1	3	A																		O
26	lung	O		O	stomach	O											================================================================================= 【검사명】생검 4~6개 [BP1A102] 【처방일】2010-04-05【접수일】10-04-05 16:36【검사일】10-04-05 16:36【보고일】10-04-06 16:27:16 ================================================================================= ****【최종보고】**** 【판독의1】박철근 【검체】Liver【병리번호】S1011564 ▣ 결론 및 진단 (507011) (507144) Liver, biopsy: . POORLY DIFFERENTIATED CARCINOMA . Backgrou…		O		lung	liver	equivocal stomach	+			Inc		3	3	M	O		O			O								LIVER			STOMACH DIFFUSE
27	O	stomach		O									stomach				Stomach, mid body, greater curvature, posterior, biopsy: . SIGNET RING CELL CARCINOMA		O	stomach	stomach		Equivocal stomach	+			Cor		3	3	M		M					O						OVARY				STOMACH (DIFFUSE UPTAKE WITH WALL THICKENING)	O
28	O	O		O														================================================================================= 【검사명】악성종양절제(인접 림프절) 블록 15개이하(≤15) [BP1A303] 【처방일】2012-09-24【접수일】12-09-24 09:33【검사일】12-09-24 09:33【보고일】12-10-10 11:32:51 ================================================================================= ****【최종보고】**** 【판독의1】오영륜 【검체】Others【병리번호】S1232499 ▣ 결론 및 진단 (206066) < 확 정 진 단. October 10, 2012 > Bone, T5, corpec…	O		MUO	MUO					TN	TN	3(수술시행)	3	M																		O
29	O	O		O				thyroidUS					O	O	O	breastUSG		================================================================================= 【검사명】생검 1~3개 [BP1A101] 【처방일】2011-09-23【접수일】11-09-23 16:32【검사일】11-09-23 16:32【보고일】11-09-27 13:40:56 ================================================================================= ****【최종보고】**** 【판독의1】권기영【판독의3】권기영 【검체】Bone【병리번호】S1133357 ▣ 결론 및 진단 (298059) (202209) (206066) (507144) < 확 정 진 단. October 5, 2011 > Bone…	O		MUO	MUO			O		TN	TN	2	3	A		M				O												O
30	lung	O		O					lung								================================================================================= 【검사명】생검 1~3개 [BP1A101] 【처방일】2013-11-15【접수일】13-11-15 15:17【검사일】13-11-15 15:17【보고일】13-11-16 12:00:13 ================================================================================= ****【최종보고】**** 【판독의1】하상윤【판독의3】한정호 【검체】Lung【병리번호】S1340218 ▣ 결론 및 진단 (507144) Lung, right lower lobe, gun biopsy: . Adenocarcinoma			lung	lung	lung		+			Cor	Cor	3	3	M					LT	O	O				O	BRAIN			O
31	lymphoma			O													================================================================================= 【검사명】FNABC & C.B(임상시술) [BP2C04] 【처방일】2009-09-14【접수일】09-09-14 17:37【검사일】09-09-14 17:37【보고일】09-09-15 17:30:20 ================================================================================= ****【최종보고】**** 【판독의1】김석형【판독의3】김석형 【검체】Lymph node【병리번호】P0936130 ▣ 결론 및 진단 (206066) 2 H&E, 2 PAP Lymph node, mediastinum, anterio…			SCLC	lung		Equivocal lung	+			Cor		3	3	M		L			O	O						INTERNAL MAMMARY LN					Lung/ANTERIOR MEDIASTINUM	O
32	O	O		O									O	O	breastUSG	breastUSG, neck CT	Pleura, left, "1", video assisted thoracotomy's biopsy : . Metastatic adenocarcinoma Pleura, left, "2", video assisted thoracotomy's biopsy : . Metastatic adenocarcinoma	================================================================================= 【검사명】생검 1~3개 [BP1A101] 【처방일】2013-03-29【접수일】13-03-29 20:10【검사일】13-03-29 20:10【보고일】13-04-03 11:25:54 ================================================================================= ****【최종보고】**** 【판독의1】고영혜【판독의3】고영혜 【검체】Bone【병리번호】S1311279 ▣ 결론 및 진단 (507144) Bone, L-spine, biopsy: . Adenocarcinoma, poorly differentiat…	O		MUO	MUO					TN	TN	3	3	M		M			O		O											O
33	duodenum		O	O	O							O		O		TRUS	【검사명】생검 10~12개 [BP1A104] 【처방일】2009-07-17【접수일】09-07-17 16:54【검사일】09-07-17 16:54【보고일】09-07-21 14:49:30 ================================================================================= ****【최종보고】**** 【판독의1】안정석【판독의3】권기영 【검체】Prostate【병리번호】S0924144 ▣ 결론 및 진단 (206066) Prostate, needle biopsy: 1. Right base medial, benign prostatic glands and stroma 2. Right base lateral, benign prostatic glands and str…			prostate cancer	prostate	prostate		+			Cor	Cor	3	3	M		M	INFLAMMATION				O									PROSTATE
34	O	O		O	stomach	O											Stomach, high body, posterior, biopsy: . POORLY DIFFERENTIATED CARCINOMA		O	stomach	stomach	stomach		+			Cor	Cor	1	3	A		L					O									STOMACH
35	O	O		O														================================================================================= 【검사명】Bone Marrow Aspiration [BL2211] 【처방일】2012-01-03【접수일】12-01-04 09:44【검사일】12-01-04 09:44【보고일】12-01-11 10:31:59 ================================================================================= ****【최종보고】**** 【판독의1】김현영【판독의2】김선희【판독의3】김선희 【검체】BONE MARROW ▣ 결론 및 진단 -----------------------------------------------------…	O	MM	MM				O		TN	TN	3	3	M		L																O
36				O					O	O						neckCT		================================================================================= 【검사명】동결절편 1-2회 [BP1A05A] 【처방일】2007-07-05【접수일】07-07-05 10:08【검사일】07-07-05 10:08【보고일】07-07-10 17:02:50 ================================================================================= ****【최종보고】**** 【판독의1】고영혜 【검체】Bone【병리번호】S0734891 (507011) (206066) (507011) (206066) < 확 정 진 단 > 1-2. Spine, T7, biopsy: . Precursor B-…	O	lymphoma/leukemia	lymphoma				O		TN	TN	1	3	A					O				O			SKIN, SUBQUTANEOUS						O
37				O														================================================================================= 【검사명】골조직표본 [BP1A06] 【처방일】2011-08-29【접수일】11-08-30 08:13【검사일】11-08-30 08:13【보고일】11-09-02 14:17:53 ================================================================================= ****【최종보고】**** 【판독의1】성창옥 【검체】Bone【병리번호】S1130423 ▣ 결론 및 진단 (202209) (202209) < 확 정 진 단. September 2, 2011 >K83 Bone, spine, L3, CT-guided bi…	O	Hemangioendothelioma	Primary bone tumor		Equivocal thyroid	+		Pheomochromocytoma 1999	Inc	TN	3	3	M																	THYROID	O
38	O	cholangioca		O						O	cholangioca							================================================================================= 【검사명】절제조직 블록 6개이하(≤6) [BP1A201] 【처방일】2013-07-31【접수일】13-07-31 13:03【검사일】13-07-31 13:03【보고일】13-08-14 16:50:28 ================================================================================= ****【최종보고】**** 【판독의1】최윤라【판독의3】최윤라 【검체】Bone【병리번호】S1326778 ▣ 결론 및 진단 (507144) (507144) (202209) < 확 정 진 단. August 9, 2013 > Bone,…	O		cholangiocarcinoma	MUO					Inc		2	3	A																		O
39				O														1-2. Femur head, left, total hip replacement arthroplasty: . Consistent with avascular necrosis	N		benign	benign					TN	TN	1	3	M		L																O
40	O	O		O														BM : multiple myeloma		Multiple myeloma	MM		equivocal paravertebral muscle	+	O		Inc	TN	2	3	m	O	M															PARAVERTEBRAL MASS	O
41	O	O		O								O		O				================================================================================= 【검사명】생검 4~6개 [BP1A102] 【처방일】2013-04-24【접수일】13-04-24 16:37【검사일】13-04-24 16:37【보고일】13-04-26 11:14:12 ================================================================================= ****【최종보고】**** 【판독의1】장기택【판독의3】장기택 【검체】Bone【병리번호】S1314504 ▣ 결론 및 진단 (206066) Bone, spine, CT-guided biopsy: . Metastatic poorly different…	O		lung		Equivocal lung	+			Cor		3	3	M													RIGHT PULMONARY HILAR LN				LUNG	O
42	lung	O		O														================================================================================= 【검사명】생검 1~3개 [BP1A101] 【처방일】2011-04-28【접수일】11-04-28 17:12【검사일】11-04-28 17:12【보고일】11-05-03 10:52:07 ================================================================================= ****【최종보고】**** 【판독의1】김정선【판독의3】김정선 【검체】Bone【병리번호】S1114974 ▣ 결론 및 진단 (298059) (206066) < 확 정 진 단. May 4, 2011 > Bone, spine, T5, L1, biops…	O	lung	lung	lung		+			Cor	Cor	2	3	M		L				O	O			O			PANCREAS		O
43	O			O				TRUS					O	O				================================================================================= 【검사명】골조직표본 [BP1A06] 【처방일】2010-11-08【접수일】10-11-08 15:54【검사일】10-11-08 15:54【보고일】10-11-10 10:42:21 ================================================================================= ****【최종보고】**** 【판독의1】고영혜【판독의3】고영혜 【검체】Bone【병리번호】S1038150 ▣ 결론 및 진단 (507011) Bone, spine, biopsy: . METASTATIC ADENOCARCINOMA << Addendum I1…	O		lung cancer	lung		+			Cor	Cor	3	3	A		L													O
44				O				abdomen US-liver		liver		O	O					================================================================================= 【검사명】탈회과정 추가 [BP1A08] 【처방일】2010-07-28【접수일】10-07-29 10:25【검사일】10-07-29 10:25【보고일】10-08-03 17:46:04 ================================================================================= ****【최종보고】**** 【판독의1】최윤라【판독의3】최윤라 【검체】Others【병리번호】S1025959 ▣ 결론 및 진단 (507144) (507011) < 확 정 진 단. August 3, 2010 > Bone, humerus, right, …	O		HCC	liver	Equivocal stomach	+			Cor	Cor	3	2	M		L	O				O	O								LIVER	STOMACH DIFFUSE
45	O	O		O	O	O					O							================================================================================= 【검사명】골조직표본 [BP1A06] 【처방일】2007-12-20【접수일】07-12-21 10:48【검사일】07-12-21 10:48【보고일】07-12-24 15:46:34 ================================================================================= ****【최종보고】**** 【판독의1】서진원【판독의2】송상용 【검체】Bone【병리번호】S0767342 (507144) (907105) (298059) << 확 정 진 단. January 3, 2008 >> 1. Bone, L3, biopsy : . …	N		benign		equivocal bile duct	+			Inc	TN	2	3	A		M					O										BILE DUCT	O
46	O	O		O		O			O							thyroidUS		================================================================================= 【검사명】골조직표본 [BP1A06] 【처방일】2008-04-23【접수일】08-04-23 19:50【검사일】08-04-23 19:50【보고일】08-05-07 14:06:59 ================================================================================= ****【최종보고】**** 【판독의1】조은윤【판독의2】안긍환 【검체】Bone【병리번호】S0828401 (507011) Bone, L1, biopsy: . Metastatic carcinoma << Result of immunohistochemistr…	O		MUO		equivocal thyroid	+			Inc	TN	3	3	M		L	O		O						O						THYROID
47	O	O		O														================================================================================= 【검사명】생검 및 소기관절제 [BP1A01] 【처방일】2008-10-13【접수일】08-10-13 13:28【검사일】08-10-13 13:28【보고일】08-10-16 10:31:30 ================================================================================= ****【최종보고】**** 【판독의1】성창옥 【검체】Others【병리번호】S0875316 (298059) Soft tissue, T1-2, spine, biopsy : . Metastatic squamous cell carcinoma	N		lung cancer	lung		+			Cor	Cor	2	3	A				O	O	O									O
48				O					O	O					breast	breastUS-breast	Breast, lower outer quadrant, left, core needle biopsy : . INVASIVE DUCTAL CARCINOMA	. Metastatic carcinoma (see note) Note: Based on histology, breast carcinoma can be considered of origin of this metastatic cancer.		breast cancer	breast	breast		+			Cor	Cor	3	3	M																BREAST
49	lung	O		O													================================================================================= 【검사명】FNABC & C.B(임상시술) [BP2C04] 【처방일】2009-04-02【접수일】09-04-10 08:15【검사일】09-04-10 08:15【보고일】09-04-14 15:38:13 ================================================================================= ****【최종보고】**** 【판독의1】김석형 【검체】Lymph node【병리번호】P0914154 (507144) 2 H&E, 2 PAP Lymph node, right level IV, fine needle aspiration,…				lung cancer	Lung		+			Cor	Cor	3	3	M			O	O	O	O	O	O	O	O		BRAIN, KIDNEY			O
50				O					lung	O							================================================================================= 【검사명】생검 1~3개 [BP1A101] 【처방일】2013-09-10【접수일】13-09-10 09:03【검사일】13-09-10 09:03【보고일】13-09-11 08:24:44 ================================================================================= ****【최종보고】**** 【판독의1】하상윤【판독의3】한정호 【검체】Lung【병리번호】S1332064 ▣ 결론 및 진단 (202209) Lung, right lower lobe, gun biopsy: . ADENOCARCINOMA << Adde…		O	lung	lung	lung		+			Cor	Cor	3	3	M			O	O		O				O	O	MUSCLE, SUBCUTANEOUS			O
51	O	O		O									O	O	O	breastUS thyroidUS	lymph node, supraclavicular, right, fine needle aspiration, smear and cell block: . A few lymphocytes and connective tissue with negative for malignant cells Breast, left, aspiration biopsy: . Intraductal papilloma	================================================================================= 【검사명】생검 1~3개 [BP1A101] 【처방일】2011-05-18【접수일】11-05-18 18:24【검사일】11-05-18 18:24【보고일】11-05-23 11:43:38 ================================================Checklist================================= ****【최종보고】**** 【판독의1】최윤라【판독의3】최윤라 【검체】Bone【병리번호】S1117219 ▣ 결론 및 진단 (206066) Bone, spine, biopsy: . Fragments of mature bone . N…	O		benign	benign					TN	TN	3	1	M		L																O
52	O	O		O	O			thyroidUS							O			================================================================================= 【검사명】골조직표본 [BP1A06] 【처방일】2008-03-11【접수일】08-03-11 16:42【검사일】08-03-11 16:42【보고일】08-03-14 13:40:19 ================================================================================= ****【최종보고】**** 【판독의1】최윤라 【검체】Bone【병리번호】S0816572 (298059) (206066) < 확 정 진 단. March 19, 2008 > Bone, spine, biopsy: . Mainly necrotic tissue…	O		MUO	MUO					TN	TN	3	3	A			O			O	O					MUSCLE
53	O	O		O							O					nasopharynxCT		================================================================================= 【검사명】골조직표본 [BP1A06] 【처방일】2009-12-14【접수일】09-12-14 13:26【검사일】09-12-14 13:26【보고일】09-12-21 16:58:01 ================================================================================= ****【최종보고】**** 【판독의1】고영혜 【검체】Bone marrow【병리번호】S0942045 ▣ 결론 및 진단 (507144)242 1. Bone marrow, right, biopsy: . Normocellular marrow (cellula…	O	MM	MM				O		TN	TN	2	3	M		L											NECK MUSCLE					O
54		O		O	O	O							O	O				================================================================================= 【검사명】생검 1~3개 [BP1A101] 【처방일】2012-02-06【접수일】12-02-06 16:11【검사일】12-02-06 16:11【보고일】12-02-08 10:56:28 ================================================================================= ****【최종보고】**** 【판독의1】진수지【판독의3】김석형 【검체】Bone【병리번호】S1204467 ▣ 결론 및 진단 (206066) Vertebra, L5, biopsy: . Chronic granulomatous inflammation <…		bone TB	benign		Equivocal lung	+			Inc	TN	3	3	M					LT	O	O										LUNG	O
55	O	O		O													Pleural fluid, smear and cell block : . Clusters of atypical cells, suggestive of adenocarcinoma		N		cholangiocarcinoma	liver		+			Cor	Cor	3	3	M		S			o	O	O			o	o	skin		LIVER
56		O		O					O									================================================================================= 【검사명】생검 1~3개 [BP1A101] 【처방일】2010-03-30【접수일】10-03-30 19:17【검사일】10-03-30 19:17【보고일】10-04-16 13:49:32 ================================================================================= ****【최종보고】**** 【판독의1】고영혜【판독의3】고영혜 【검체】Soft tissue【병리번호】S1010887 ▣ 결론 및 진단 (206066) (206066) < 확 정 진 단. April 7, 2010 > Bone, iliac, left…	O	MM	MM		equivocal stomach	+	O		Inc	TN	3	3	M	O	L															STOMACH DIFFUSE	O
57		O	O	O													================================================================================= 【검사명】액상세포병리검사(비부인과) [BP2E04] 【처방일】2008-05-06【접수일】08-05-07 10:31【검사일】08-05-07 10:31【보고일】08-05-07 17:25:51 ================================================================================= ****【최종보고】**** 【판독의1】도인구【판독의2】오영륜 【검체】Ascitic fluid【병리번호】P0825715 (507144) Liquid-Based Preparations The specimen is adequate for …	================================================================================= 【검사명】골조직표본 [BP1A06] 【처방일】2008-05-07【접수일】08-05-07 16:48【검사일】08-05-07 16:48【보고일】08-05-09 17:24:22 ================================================================================= ****【최종보고】**** 【판독의1】조은윤 【검체】Bone【병리번호】S0831632 (507144) (298059) < 확 정 진 단. May 14. 2008 >> Bone, iliac, left, biopsy : . Metastatic adeno…	O		MUO	MUO					TN	TN	3	3	M		M						O					ABDOMEN LYMPH NODE, PERITONEAL HAZZINESS, POSTOPCHANGE?					O
58	O	O		O													Soft tissue, pelvis, right, gun biopsy: . Plasmacytoma		O	MM	MM	right iliacus muscle		+			Inc		3	3	M														RIGHT ILIACUS MUCLE
59	O	O		O														================================================================================= 【검사명】골조직표본 [BP1A06] 【처방일】2010-07-12【접수일】10-07-13 08:20【검사일】10-07-13 08:20【보고일】10-07-16 15:13:48 ================================================================================= ****【최종보고】**** 【판독의1】최윤라 【검체】Bone【병리번호】S1023669 ▣ 결론 및 진단 (507011) (206066) (206066) Bone, T-spine, biopsy: . Consistent with metastatic sp…	O	Sarcoma	sarcoma, NOS	MUO			O		Inc		3	2	M		L																O
60	breast	O		O	O		breast	breastUS-breast									================================================================================= 【검사명】생검 및 소기관절제 [BP1A01] 【처방일】2008-12-24【접수일】08-12-24 17:16【검사일】08-12-24 17:16【보고일】08-12-29 12:01:01 ================================================================================= ****【최종보고】**** 【판독의1】김경미 【검체】Breast【병리번호】S0896860 (507011) Breast, left, 12 o'clock, core biopsy: . Invasive ductal carcinoma << Adden…		O	breast cancer	breast	breast		+			Cor	Cor	3	3	M								O								BREAST
61	O	O		O														================================================================================= 【검사명】절제조직 블록 6개이하(≤6) [BP1A201] 【처방일】2010-11-10【접수일】10-11-11 11:38【검사일】10-11-11 11:38【보고일】10-11-15 09:57:31 ================================================================================= ****【최종보고】**** 【판독의1】오영륜 【검체】Bone【병리번호】S1038607 ▣ 결론 및 진단 (298059) Bone, "L3-L4 spine", biopsy : . Chronic osteomyelitis	N		benign		Equivocal brain, esophagus	+			Inc	TN	2	3	A												인접LNS, MUSCLE					BRAIN, ESOPHAGUS
62	thymus			O									O				▣ 결론 및 진단 (202209) (202209) < 확 정 진 단. January 23, 2013 > Soft tissue, T7, left paravertebral, CT-guided biopsy: . Consistent with synovial sarcoma << Addendum I13-01161 2013-01-23 >> (202209) << Results of immunohistochemistry (S13-2354) >> . TLE-1: Positive . Bcl-2: Positive << Addendum I13-01112 2013-01-23 >> (202209) << Results of immunohistochemistry (S13-2354) >> . CK(AE1/AE3): Positive . S…		O	Mediastinal synovial sarcoma	Mediastinal synovial sarcoma	anterior mediastinum		+			Cor	Cor	2	2	A			O												THYMUS
63	O	O		O							orbitMR						Nasal mucosa, "right antrum mucosa" and "right nasal cavity"", endoscopic sinus surgery: . Chronic sinusitis with some eosinophils Nasal mucosa, "right antrum polyp", endoscopic sinus surgery: . Inflammatory polyp Nasal mucosa, "fungal ball", endoscopic sinus surgery : . Fungal colonies morphologically consistent with aspergillus species				benign?	benign/Bmtumor					TN	TN	1	1	A																		O
64	O	O		O														【검체】Bone marrow【병리번호】S1010650 ▣ 결론 및 진단 (298059) (206066) < 확 정 진 단. April 3, 2010 > 1. Bone marrow, right, biopsy: . B lymphoblastic leukemia/lymphoma 2. Bone marrow, left, biopsy: . B lymphoblastic leukemia/lymphoma Note: FISH study is required for subclassification. << Addendum I10-04841 2010-04-14 >> (298059) << Result of immunohistochemical (right) >> . CD79a: Positive . TdT: Positive . CD10…	O	lymphoma	lymphoma				O		TN	TN	3	3	M	O																	O
65	lung	O		O														================================================================================= 【검사명】생검 1~3개 [BP1A101] 【처방일】2011-02-25【접수일】11-02-25 19:58【검사일】11-02-25 19:58【보고일】11-03-07 15:01:06 ================================================================================= ****【최종보고】**** 【판독의1】김정선【판독의3】김정선 【검체】Bone【병리번호】S1106947 ▣ 결론 및 진단 (202209) Bone, spine, aspiration biopsy: . Metastatic adenocarcinoma …	O	lung	lung	lung		+			Cor	Cor	3	3	M		L			O										O
66	O	O		O				abdomen US				O						================================================================================= 【검사명】생검 1~3개 [BP1A101] 【처방일】2012-01-13【접수일】12-01-13 18:59【검사일】12-01-13 18:59【보고일】12-01-18 16:42:06 ====================================================F13============================= ****【최종보고】**** 【판독의1】한정호【판독의3】한정호 【검체】Bone【병리번호】S1201869 ▣ 결론 및 진단 (298059) (298059) << 확 정 진 단. January 18, 2012 >> Bone, LEFT ILIAC…	O	SCLC	Lung		Equivocal lung	+			Cor		3	3	M				O													LUNG
67		O		O					lung									================================================================================= 【검사명】골조직표본 [BP1A06] 【처방일】2009-10-09【접수일】09-10-09 19:09【검사일】09-10-09 19:09【보고일】09-10-14 17:23:55 ================================================================================= ****【최종보고】****N48 【판독의1】권지은【판독의3】송상용 【검체】Bone【병리번호】S0934373 ▣ 결론 및 진단 (202209) (202209) < 확 정 진 단. October 19, 2009 > Bone, biopsy: . METAS…	O		lung cancer	lung		+			Cor	Cor	3	3	M						O									O
68	O	O		O			O	neckUS breastUS								neckCT	Lymph node, axilla, right, fine needle aspiration, smear and cell block: . Positive for malignant cells, consistent with METASTATIC CARCINOMA << Addendum I10-04889 2010-04-15 >> (298059) << Results of immunohistochemistry >> . Estrogen receptor: Negative . Progesterone receptor: Negative . TTF-1: Positive . c-erbB-2: Positive		O		lung	MUO					Inc		3	3	M					BT	O		O				CERVICAL LN						O
69	O	adrenal		O													================================================================================= 【검사명】생검 1~3개 [BP1A101] 【처방일】2012-03-16【접수일】12-03-16 10:52【검사일】12-03-16 10:52【보고일】12-03-19 09:35:34 ================================================================================= ****【최종보고】**** 【판독의1】한정호【판독의3】한정호 【검체】Lymph node【병리번호】S1209536 ▣ 결론 및 진단 (202209) Lymph node, "7", transbronchial needle aspiration biop…	================================================================================= 【검사명】골조직표본 [BP1A06] 【처방일】2012-02-22【접수일】12-02-22 15:58【검사일】12-02-22 15:58【보고일】12-03-02 08:12:03 ================================================================================= ****【최종보고】**** 【판독의1】김정선 【검체】Bone【병리번호】S1206654 ▣ 결론 및 진단 (507011) (507011) Bone, iliac, right, CT-guided biopsy: . METASTATIC ADENOCARCINO…	O		lung	adrenal		+			Inc		3	3	M					LT	O								ADRENAL
70	thyroid			O			O	thyroidUS-thyroid							O		Thyroid, bilateral, total thyroidectomy: . Papillary microcarcinoma, right lobe; 1) tumor size: 0.3x0.2cm 2) confinement within thyroid 3) negative resection margins (closest margin, 0.2 cm) 4) metastasis to 9 out of 9 regional lymph nodes (9/9: "central neck LN", 6/6; "supra-mediastinal LN", 3/3) . Nodular hyperplasia, left lobe		N	thyroid cancer	thyroid	thyroid, lung		+			Cor	Cor	3	3	A		L	O		O	O									O	thyroid
71				O														2007/03/19 Spine, L1, biopsy: . Metastatic adenocarcinoma	N		MUO	lung		+			Inc		2	3	M		L				O									O
72	lung	O		O	O												================================================================================= 【검사명】생검 및 소기관절제 [BP1A01] 【처방일】2007-10-22【접수일】07-10-22 18:34【검사일】07-10-22 18:34【보고일】07-10-23 16:47:11 ================================================================================= ****【최종보고】**** 【판독의1】박철근 【검체】Stomach【병리번호】S0755599 (206066) (298059) Stomach, fundus, biopsy :P25 . Poorly differentiated carcinoma, f…		O	stomach cancer	stomach		equivocal rectum	+			Inc		3	3	M			O		O	O											RECTUM
73				O									O					Intervertebral disc, C4, corpectomy: . Multiple myeloma	N	MM	MM				O		TN	TN	3	2	M		L																O
74	lung	O		O													▣ 결론 및 진단 (507144) (507011) < 확 정 진 단. June 17, 2013 > Lung, site unstated, gun biopsy: . Non-small cell carcinoma, poorly differentiated with extensive necrosis, favoring squamous cell carcinoma << Addendum I13-09986 2013-06-18 >> (507144) Specimen condition: paraffin block << Results of immunohistochemistry (S13-20581) >> . p63: Negative . TTF-1: Negative *** Staining for positive and negative …		O	lung	lung	lung		+			Cor	Cor	3	3	M			O			O									O
75		O		O	O	O			O								================================================================================= 【검사명】동결절편 1-2회 [BP1A05A] 【처방일】2012-06-07【접수일】12-06-07 18:24【검사일】12-06-07 18:24【보고일】12-06-12 10:01:13 ================================================================================= ****【최종보고】**** 【판독의1】김정선【판독의3】김정선 【검체】Lymph node【병리번호】S1219180 ▣ 결론 및 진단 (202209) (298059) (507011) < Addendum. June 12, 2012 > Based …		O		MUO	MUO			O		TN	TN	3	3	M							O											O
76	O	O						TRUS									================================================================================= 【검사명】생검 및 소기관절제 [BP1A01] 【처방일】2006-04-03【접수일】06-04-04 08:44【검사일】06-04-04 08:44【보고일】06-04-06 14:43:53 ================================================================================= ****【최종보고】**** 【판독의1】권기영 【검체】Prostate【병리번호】S0617157 (202209) (296011) Prostate, needle biopsy: A. Right base, benign prostatic glands …		O	prostate cancer	prostate	MUO					Inc		1 수술시행	2	A																		O
77		colon							O					colon			================================================================================= 【검사명】Colon 4~6개 내시경 생검 [BP1A112B] 【처방일】2012-01-11【접수일】12-01-11 14:22【검사일】12-01-11 14:22【보고일】12-01-12 17:15:52 ================================================================================= ****【최종보고】**** 【판독의1】박철근【판독의3】박철근 【검체】Colon【병리번호】D1201026 ▣ 결론 및 진단 (507144) Colon, hepatic flexure, biopsy: . ADENOCARCINOMA…	================================================================================= 【검사명】생검 4~6개 [BP1A102] 【처방일】2011-12-20【접수일】11-12-30 16:24【검사일】11-12-30 16:24【보고일】12-01-04 17:21:58 ================================================================================= ****【최종보고】**** 【판독의1】정지윤【판독의3】고영혜 【검체】Bone【병리번호】S1145873 ▣ 결론 및 진단 (202209) (202209) Bone, spine, L2, biopsy: . METASTATIC ADENOCARCINOM…	O	colon	colon	colon		+			Cor	Cor	3	3	M			O	O			O									COLON
78				O									O	O			================================================================================= 【검사명】절제조직 블록 6개이하(≤6) [BP1A201] 【처방일】2010-04-06【접수일】10-04-06 11:52【검사일】10-04-06 11:52【보고일】10-04-12 11:49:25 ================================================================================= ****【최종보고】**** 【판독의1】장기택【판독의3】장기택 【검체】Skin【병리번호】S1011704 ▣ 결론 및 진단 (298059) Skin, site unstated, punch biopsy : . Malignant mel…		O	melanoma	malignant melanoma		equivocal rectum	+			Inc		3	3	M	O							O									RECTUM DIFFUSE	O
79									O									================================================================================= 【검사명】탈회과정 추가 [BP1A08] 【처방일】2012-08-24【접수일】12-08-24 09:43【검사일】12-08-24 09:43【보고일】12-09-01 10:42:45 ================================================================================= ****【최종보고】**** 【판독의1】최윤라【판독의3】최윤라 【검체】Bone【병리번호】S1228896 ▣ 결론 및 진단 (507011) Sacrum, total sacrectomy: . Malignant peripheral nerve sheath…	O	Malignant peripheral nerve sheath tumor, sacrum	Primary bone tumor		Equivocal lung	+			Inc	TN	1	2	A		L															LUNG PARTSOLID	O
80	O	O														TRUS					benign	benign					TN	TN	3	3	A																		O
81	O	O		O	O				O			O		O				================================================================================= 【검사명】생검 1~3개 [BP1A101] 【처방일】2013-09-11【접수일】13-09-11 16:31【검사일】13-09-11 16:31【보고일】13-09-16 11:27:41 ================================================================================= ****【최종보고】**** 【판독의1】최윤라 【검체】Bone【병리번호】S1332345 ▣ 결론 및 진단 (202209) (811033) < 확 정 진 단. September 17, 2013 > Bone, vertebra, L3 body, bio…	O	lung	lung		Equivocal lung (Tuberculosis)	+			Cor		3	3	M													MEDIASTINAL LN				LUNG(DDX Tb)	O
82	lung	O		O					O	O							< 확 정 진 단. September 16, 2009 > Lymph node, "level IV", left, biopsy: . METASTATIC CARCINOMA . Consistent with SQUAMOUS CELL CARCINOMA, POORLY DIFFERENTIATED << Addendum I09-11206 2009-09-28 >> (507011) << Results of immunohistochemistry >> . TTF-1: Negative . p63: Positive . CD56: Focal positive		O		lung cancer	lung		+			Cor	Cor	3	3	M				O	O	O	O	O							O
83	O	colon											O	colon				================================================================================= 【검사명】동결절편 1-2회 [BP1A05A] 【처방일】2011-12-21【접수일】11-12-21 18:07【검사일】11-12-21 18:07【보고일】11-12-23 17:32:58 ================================================================================= ****【최종보고】**** 【판독의1】오영륜【판독의3】오영륜 【검체】Others【병리번호】S1144655 ▣ 결론 및 진단 (206066) 1-3. Bone, vertebra, L3, biopsy: . Metastatic adenocarci…	O		colon	stomach, colon	Equivocal SMG	+			Cor	Cor	1	3	A					BT	O	O					FEMORAL LN				STOMACH과 COLON 서로 인접	SMG
84	O	urothelial											O					================================================================================= 【검사명】동결절편 1-2회 [BP1A05A] 【처방일】2005-10-19【접수일】05-10-19 16:43【검사일】05-10-19 16:43【보고일】05-12-29 11:05:19 ================================================================================= ****【최종보고】**** 【판독의1】최윤라 【검체】Bone【병리번호】S0550764 (296011) 1-3. Femur, left, excisional biopsy: . Metastatic adenocarcinoma Note: The hi…	O		Kidney	MUO					Inc		3	3	M						O												O
85									breast	O	breast				breast	breastUS	Breast, upper outer quadrant, left, MR guided biopsy: . INVASIVE DUCTAL CARCINOMA			breast	breast	breast		+			Cor	Cor	3	3	M		L						O								BREAST
86	O	O			O	O	O											================================================================================= 【검사명】생검 1~3개 [BP1A101] 【처방일】2011-08-01【접수일】11-08-01 18:43【검사일】11-08-01 18:43【보고일】11-08-06 10:35:44 ================================================================================= ****【최종보고】**** 【판독의1】이다근【판독의3】서연림 【검체】Bone【병리번호】S1126897 ▣ 결론 및 진단 (202209) (507144) < 확 정 진 단. August 6, 2011 >K79stomach Bone, L2 spin…	O		stomach	MUO			O		Inc		3	3	M																		O
87	O			O					O	prostate			O	O			Prostate, needle biopsy: 1. Right base medial, benign prostatic glands and stroma 2. Right base lateral, ADENOCARCINOMA, Gleason's score 3+4=7/10,	================================================================================= 【검사명】생검 1~3개 [BP1A101] 【처방일】2012-02-27【접수일】12-02-27 16:39【검사일】12-02-27 16:39【보고일】12-03-13 12:02:11 ================================================================================= ****【최종보고】**** 【판독의1】고영혜【판독의3】고영혜 【검체】Bone【병리번호】S1207246 ▣ 결론 및 진단 (507144) Bone, sacrum, biopsy: . Multiple myeloma << Result of specia…	O	prostate cancer, MM	MM, prostate	prostate		+			Cor	Cor	3	3	M		L														PROSTATE	RIGHT 4TH RIB
88		urothelial			O	O				urothelial						TRUA	================================================================================= 【검사명】생검 1~3개 [BP1A101] 【처방일】2013-09-04【접수일】13-09-04 16:44【검사일】13-09-04 16:44【보고일】13-09-09 17:38:37 ================================================================================= ****【최종보고】**** 【판독의1】박철근【판독의3】박철근 【검체】Liver ▣ 결론 및 진단 (507011) (507144) < 확 정 진 단. September 9, 2013 > Liver, biopsy: . CARCINOMA, FAVOR…		O	Metastatic Urothelial cancer	kidney	liver		+			Inc		3	3	M		M					O							liver
89	O	O							O				O					================================================================================= 【검사명】탈회과정 추가 [BP1A08] 【처방일】2013-05-29【접수일】13-05-29 17:27【검사일】13-05-29 17:27【보고일】13-06-28 15:45:36 ================================================================================= ****【최종보고】**** 【판독의1】조은윤【판독의3】조은윤 【검체】Bone【병리번호】S1318719 ▣ 결론 및 진단 (507144) Bone, spine, T11, pedicle and L1, upper body, left, CT guided…	O		MUO		Equivocal stomach	+				TN	3	3	M					LT												STOMACH(DIFFUSE)	O
90									O	O							================================================================================= 【검사명】생검 1~3개 [BP1A101] 【처방일】2011-03-28【접수일】11-03-28 19:15【검사일】11-03-28 19:15【보고일】11-04-04 11:23:11 ================================================================================= ****【최종보고】**** 【판독의1】고영혜【판독의3】고영혜 【검체】Lymph node【병리번호】S1110691 ▣ 결론 및 진단 (507011) (507011) (507011) (206066) < 확 정 진 단. April 4, 2011 > …	================================================================================= 【검사명】절제조직 블록 6개이하(≤6) [BP1A201] 【처방일】2011-03-30【접수일】11-03-31 07:45【검사일】11-03-31 07:45【보고일】11-04-07 09:54:56 ================================================================================= ****【최종보고】**** 【판독의1】고영혜【판독의3】고영혜 【검체】Others【병리번호】S1111078 ▣ 결론 및 진단 (507011) Bone and soft tissue, spine, L1, total laminectom…	O	lymphoma	lymphoma				O		TN	TN	3	3	M					O		O	O										O
91				O					lung	O								【검체】Soft tissue【병리번호】S1121671 ▣ 결론 및 진단 (202209) (202209) < 확 정 진 단. June 28, 2011 > Bone and soft tissue, shoulder, right, biopsy: . Metastatic adenocarcinoma << Addendum I11-08520 2011-07-01 >> (202209) << Results of immunohistochemistry >> . TTF-1: Positive . p63: Negative . ALK: Negative	O	lung	lung	lung		+			Cor	Cor	3	3	M		M				O								RIGHT SCAPULA에 CALCIFIED MASS	O
92	O	O											stomach	O			================================================================================= 【검사명】Stomach 7~9개 내시경 생검 [BP1A111C] 【처방일】2013-08-22【접수일】13-08-22 17:45【검사일】13-08-22 17:45【보고일】13-08-26 15:34:05 ================================================================================= ****【최종보고】**** 【판독의1】장기택 【검체】Stomach【병리번호】D1323517 ▣ 결론 및 진단 (298059) Stomach, cardia, biopsy : . TUBULAR ADENOCARCINOMA, P…	================================================================================= ****【최종보고】**** 【판독의1】서연림 【검체】Bone ▣ 결론 및 진단 (206066) (PP2873) < 확 정 진 단. August 22, 2013 > Bone, vertebra, T5, corpectomy: . Poorly differentiated carcinoma, suggestive of metastatic adenocarcinoma << Addendum I13-14447 2013-08-23 >> (206066) Specimen condition: paraffin block << Results of immunohistochemistry (S13…	O	stomach	stomach	STOMACH, liver	equivocal thyroid	+			Cor	Cor	2(수술시행)	2	M							O						LUNG(섭취없음)	LIVER		STOMACH	THYROID
93	O	rectum		O		rectum											【처방일】2013-11-27【접수일】13-11-27 17:55【검사일】13-11-27 17:55【보고일】13-11-29 13:55:13 ================================================================================= ****【최종보고】**** 【판독의1】박철근 【검체】Rectum【병리번호】D1332808 ▣ 결론 및 진단 (202209) Rectum, 5 cm from anal verge, biopsy: . ADENOCARCINOMA, WELL DIFFERENTIATED << Addendum I13-21344 2013-12-04 >> (202209) Specimen condition: paraffin block << Results of im…		O	rectum	rectum	rectum		+			Cor	Cor	3	3	M				O			O									RECTUM
94	lung	O		O																	lung cancer	lung		+			Cor	Cor	3	3	M		L	O			O	O					BRAIN			O
95				O					lung									================================================================================= 【검사명】골조직표본 [BP1A06] 【처방일】2011-08-12【접수일】11-08-12 18:10【검사일】11-08-12 18:10【보고일】11-08-19 16:56:05 ================================================================================= ****【최종보고】**** 【판독의1】최윤라【판독의3】최윤라 【검체】Bone【병리번호】S1128540 ▣ 결론 및 진단 (507144) (298059) << 확 정 진 단. August 19, 2011 >> Bone, spine, L5, CT-gui…	O	lung	lung	lung		+			Cor	Cor	3	3	M			O												O
96	O	O			O	O											Liver, biopsy: . ADENOCARCINOMA, POORLY DIFFERENTIATED		N	liver	cholangiocarcinoma	liver		+			Cor	Cor	1	3	A					LT		O							LIVER
97							O		O						breast	breastUS-breast	【검사명】생검 및 소기관절제 [BP1A01] 【처방일】2008-06-18【접수일】08-06-19 08:44【검사일】08-06-19 08:44【보고일】08-06-23 11:23:05 ================================================================================= ****【최종보고】**** 【판독의1】조은윤 【검체】Breast【병리번호】S0843442 (507011) Breast, subareolar, left, core biopsy: . Invasive carcinoma, lobular versus ductal ==========================================================================…			breast cancer	breast	Uterus	equivocal thyroid	+			Inc		3	3	M	O	M			O		O	O								UTERUS	THYROID
98	lung	O		O														================================================================================= 【검사명】생검 1~3개 [BP1A101] 【처방일】2011-11-22【접수일】11-11-22 16:37【검사일】11-11-22 16:37【보고일】11-11-29 14:20:53 ================================================================================= ****【최종보고】****V93 【판독의1】김석형【판독의3】김석형 【검체】Bone【병리번호】S1140707 ▣ 결론 및 진단 (206066) (507144) < 확 정 진 단. November 29, 2011 > Bone, vertebra, T…	O	lung	lung	lung		+			Cor	Cor	2	3	A		L				O					O				O
99				O					O								2007/06/20 1-2. Lymph node, site unstated, biopsy: . Metastatic adenocarcinoma (unknown primary) (4/4: "lymph node for frozen biopsy", 1/1; "lymph node", 3/3) 2009/01/19 Pleural fluid : . Smear: Positive for malignant cells, adenocarcinoma	================================================================================= 【검사명】골조직표본 [BP1A06] 【처방일】2007-06-08【접수일】07-06-08 08:43【검사일】07-06-08 08:43【보고일】07-06-12 13:32:42 ================================================================================= ****【최종보고】**** 【판독의1】송상용 【검체】Bone【병리번호】S0729499 (507011) (507011) (298059) <<확 정 진 단>> Bone, T4 spine mass, biopsy : . Scanty atypical cell…	O		lung cancer	lung		+			Cor	Cor	3	3	M		L			O	O									O
100			headandneckMR						thymus									================================================================================= 【검사명】절제조직 블록 6개이하(≤6) [BP1A201] 【처방일】2012-09-19【접수일】12-09-19 13:11【검사일】12-09-19 13:11【보고일】12-09-25 17:00:10 ================================================================================= ****【최종보고】**** 【판독의1】권기영【판독의3】권기영 【검체】Others【병리번호】S1232012 ▣ 결론 및 진단 (202209) (202209) (PP2711) < 확 정 진 단. September 25, 2012 >…	O		benign	benign					TN	TN	1	1	A																		O
101	O	O											O	O	O			================================================================================= 【검사명】동결절편 1-2회 [BP1A05A] 【처방일】2010-12-13【접수일】10-12-13 16:09【검사일】10-12-13 16:09【보고일】10-12-20 13:15:20 ================================================================================= ****【최종보고】**** 【판독의1】김정선【판독의3】김정선 【검체】Brain【병리번호】S1042227 ▣ 결론 및 진단 (507011) (507144) < 확 정 진 단. December 20, 2010 > 1-2. Bone and sof…	O		MUO	MUO					TN	TN	1(수술시행)	2	A							O	O										O
102	O	O				O												================================================================================= 【검사명】탈회과정 추가 [BP1A08] 【처방일】2013-04-23【접수일】13-04-23 20:03【검사일】13-04-23 20:03【보고일】13-04-29 17:23:52 ================================================================================= ****【최종보고】**** 【판독의1】장기택 【검체】Bone【병리번호】S1314342 ▣ 결론 및 진단 (206066) < Revised diagnosis. April 29, 2013 > Bone, vertebra, L2, right, biops…	O		cholangiocarcinoma	liver		+			Cor	Cor	3	3	M		L					O							LIVER
103	O	O				O		breastUS neckUS									================================================================================= 【검사명】생검 1~3개 [BP1A101] 【처방일】2010-07-01【접수일】10-07-01 15:25【검사일】10-07-01 15:25【보고일】10-07-05 10:46:16 ================================================================================= ****【최종보고】**** 【판독의1】권기영 【검체】Lymph node【병리번호】S1022201 ▣ 결론 및 진단 (507144) Lymph node, neck, left, biopsy: . METASTATIC ADENOCARCINOMA << …		O		lung	MUO					Inc		3	3	M					LT	O							LUNG					O
[truncated: 1 more columns]
